# Supplementary material for: Characteristics and Spatially Defined Immune (micro)landscapes of Early-stage PD-L1–positive Triple-negative Breast Cancer
Source: Clin Cancer Res. Author manuscript; Available in PMC 2022 Feb 2. (PMC8808363; doi:10.1158/1078-0432.CCR-21-0343)
Supplement: Supplementary Table 3 [file NIHMS1767618-supplement-Supplementary_Table_3.xlsx]

## Sheet: xCell_Supplement_format
PD-L1 SP142 Assay, Whole-slide	Cut Point at ≥1			Cut Point at ≥10
	PD-L1 negative (N=118)	PD-L1 positive (N=116)	p value1	PD-L1 negative (N=199)	PD-L1 positive (N=35)	p value1
Lymphoids
B.cells2	0.00 (0.00, 0.01)	0.04 (0.00, 0.16)	< 1e-05	0.00 (0.00, 0.04)	0.12 (0.02, 0.21)	< 1e-05
Class-switched memory B-cells2	0.01 (0.00, 0.03)	0.03 (0.01, 0.07)	2.1e-05	0.01 (0.00, 0.04)	0.05 (0.02, 0.08)	5.1e-05
Naïve B cells	0.00 (0.00, 0.00)	0.00 (0.00, 0.00)	0.000531	0.00 (0.00, 0.00)	0.00 (0.00, 0.00)	0.002011
Pro B cells2	0.00 (0.00, 0.02)	0.03 (0.00, 0.06)	< 1e-05	0.00 (0.00, 0.03)	0.06 (0.03, 0.09)	< 1e-05
CD4.T.cells	0.00 (0.00, 0.00)	0.00 (0.00, 0.00)	0.000131	0.00 (0.00, 0.00)	0.00 (0.00, 0.01)	0.000111
CD4.Tcm	0.00 (0.00, 0.00)	0.00 (0.00, 0.01)	0.012461	0.00 (0.00, 0.00)	0.00 (0.00, 0.03)	0.000921
CD4.Tem	0.00 (0.00, 0.00)	0.00 (0.00, 0.02)	0.000101	0.00 (0.00, 0.00)	0.01 (0.00, 0.03)	0.002701
CD4.memory.T.cells	0.00 (0.00, 0.00)	0.01 (0.00, 0.03)	< 1e-05	0.00 (0.00, 0.01)	0.01 (0.00, 0.05)	4.1e-05
CD4.naive.T.cells	0.00 (0.00, 0.00)	0.00 (0.00, 0.00)	0.006891	0.00 (0.00, 0.00)	0.00 (0.00, 0.01)	0.007431
CD8.T.cells	0.00 (0.00, 0.00)	0.01 (0.00, 0.06)	< 1e-05	0.00 (0.00, 0.02)	0.04 (0.01, 0.09)	< 1e-05
CD8.Tcm2	0.00 (0.00, 0.00)	0.03 (0.00, 0.07)	< 1e-05	0.00 (0.00, 0.03)	0.05 (0.02, 0.13)	< 1e-05
CD8.Tem	0.00 (0.00, 0.00)	0.00 (0.00, 0.00)	0.000211	0.00 (0.00, 0.00)	0.00 (0.00, 0.02)	< 1e-05
CD8.naive.T.cells	0.00 (0.00, 0.01)	0.01 (0.00, 0.02)	< 1e-05	0.00 (0.00, 0.01)	0.02 (0.01, 0.03)	< 1e-05
Memory.B.cells2	0.00 (0.00, 0.01)	0.02 (0.00, 0.09)	< 1e-05	0.00 (0.00, 0.03)	0.07 (0.00, 0.14)	< 1e-05
NK.cells	0.00 (0.00, 0.00)	0.00 (0.00, 0.00)	0.027761	0.00 (0.00, 0.00)	0.00 (0.00, 0.00)	0.001241
NKT	0.04 (0.01, 0.09)	0.05 (0.02, 0.09)	0.398761	0.04 (0.01, 0.09)	0.07 (0.03, 0.09)	0.151821
Plasma.cells2	0.01 (0.00, 0.02)	0.03 (0.01, 0.05)	< 1e-05	0.02 (0.01, 0.04)	0.03 (0.02, 0.07)	0.002011
Tgd.cells	0.00 (0.00, 0.00)	0.00 (0.00, 0.00)	0.023781	0.00 (0.00, 0.00)	0.00 (0.00, 0.01)	0.003811
Th1.cells2	0.01 (0.00, 0.05)	0.05 (0.00, 0.08)	0.000701	0.02 (0.00, 0.06)	0.07 (0.01, 0.10)	0.001261
Th2.cells2	0.14 (0.08, 0.20)	0.17 (0.12, 0.23)	0.001761	0.15 (0.10, 0.20)	0.21 (0.14, 0.26)	0.002011
Tregs	0.00 (0.00, 0.00)	0.00 (0.00, 0.03)	< 1e-05	0.00 (0.00, 0.01)	0.01 (0.00, 0.04)	0.003691
Stem Cells
CLP (Common Lymphoid Progenitor)	0.03 (0.01, 0.06)	0.04 (0.02, 0.06)	0.592281	0.03 (0.01, 0.06)	0.03 (0.02, 0.07)	0.880301
CMP (Common Myeloid Progenitor)	0.00 (0.00, 0.00)	0.00 (0.00, 0.00)	1.1e-05	0.00 (0.00, 0.00)	0.00 (0.00, 0.00)	0.125871
Erythrocytes	0.00 (0.00, 0.01)	0.00 (0.00, 0.01)	0.646981	0.00 (0.00, 0.01)	0.00 (0.00, 0.01)	0.880301
GMP (Granulocyte-macrophage Progenitor)	0.01 (0.00, 0.06)	0.01 (0.00, 0.06)	0.699211	0.01 (0.00, 0.06)	0.01 (0.00, 0.07)	0.926791
HSC (Hematopoietic Stem Cells)3	0.30 (0.20, 0.41)	0.21 (0.12, 0.36)	0.000371	0.28 (0.18, 0.39)	0.15 (0.10, 0.19)	< 1e-05
MEP (Megakaryocyte-erythroid progenitor)	0.02 (0.00, 0.04)	0.03 (0.01, 0.06)	0.026791	0.03 (0.01, 0.05)	0.03 (0.02, 0.06)	0.184631
MPP (Multipoint Progenitors)2	0.00 (0.00, 0.00)	0.02 (0.00, 0.06)	< 1e-05	0.00 (0.00, 0.01)	0.05 (0.02, 0.10)	< 1e-05
Megakaryocytes	0.01 (0.00, 0.01)	0.00 (0.00, 0.01)	< 1e-05	0.01 (0.00, 0.01)	0.00 (0.00, 0.00)	0.000261
Platelets	0.00 (0.00, 0.01)	0.00 (0.00, 0.01)	0.023391	0.00 (0.00, 0.01)	0.01 (0.00, 0.01)	0.077711
Myeloids
Basophils2	0.04 (0.00, 0.09)	0.07 (0.03, 0.14)	0.000681	0.05 (0.00, 0.11)	0.12 (0.04, 0.20)	0.002211
Dendrytic Cells2	0.01 (0.00, 0.04)	0.04 (0.03, 0.06)	< 1e-05	0.03 (0.01, 0.05)	0.05 (0.03, 0.06)	0.000101
aDC2	0.29 (0.18, 0.40)	0.49 (0.37, 0.61)	< 1e-05	0.35 (0.25, 0.51)	0.57 (0.44, 0.65)	< 1e-05
cDC	0.08 (0.05, 0.16)	0.13 (0.08, 0.22)	0.000481	0.10 (0.05, 0.17)	0.13 (0.05, 0.26)	0.185571
iDC	0.21 (0.06, 0.35)	0.25 (0.07, 0.42)	0.684491	0.25 (0.08, 0.40)	0.17 (0.02, 0.36)	0.393551
pDC2	0.01 (0.00, 0.03)	0.07 (0.02, 0.15)	< 1e-05	0.02 (0.00, 0.06)	0.14 (0.08, 0.20)	< 1e-05
Eosinophils	0.00 (0.00, 0.01)	0.00 (0.00, 0.01)	0.786111	0.00 (0.00, 0.01)	0.00 (0.00, 0.01)	0.756421
Macrophages	0.01 (0.00, 0.04)	0.03 (0.01, 0.06)	1.1e-05	0.02 (0.00, 0.05)	0.04 (0.02, 0.07)	0.028751
Macrophages M12	0.01 (0.00, 0.03)	0.04 (0.02, 0.06)	< 1e-05	0.02 (0.01, 0.04)	0.04 (0.03, 0.06)	0.000111
Macrophages M2	0.03 (0.01, 0.04)	0.03 (0.01, 0.04)	0.730021	0.03 (0.01, 0.04)	0.02 (0.01, 0.05)	0.829171
Monocytes	0.00 (0.00, 0.00)	0.00 (0.00, 0.00)	0.730021	0.00 (0.00, 0.00)	0.00 (0.00, 0.00)	0.899851
Neutrophils	0.00 (0.00, 0.00)	0.00 (0.00, 0.00)	0.956831	0.00 (0.00, 0.00)	0.00 (0.00, 0.00)	0.456641
Mast cells	0.00 (0.00, 0.01)	0.01 (0.00, 0.02)	< 1e-05	0.01 (0.00, 0.01)	0.01 (0.01, 0.02)	0.000521
Stromal Cells
Adipocytes	0.00 (0.00, 0.00)	0.00 (0.00, 0.00)	0.028981	0.00 (0.00, 0.00)	0.00 (0.00, 0.00)	0.046511
Chondrocytes	0.01 (0.00, 0.06)	0.00 (0.00, 0.02)	0.001371	0.01 (0.00, 0.04)	0.00 (0.00, 0.02)	0.107851
Endothelial.cells	0.00 (0.00, 0.02)	0.00 (0.00, 0.01)	0.430841	0.00 (0.00, 0.01)	0.00 (0.00, 0.01)	0.647911
Fibroblasts	0.00 (0.00, 0.00)	0.00 (0.00, 0.00)	0.533351	0.00 (0.00, 0.00)	0.00 (0.00, 0.00)	0.691831
Lymphatic Endothelial cells	0.00 (0.00, 0.00)	0.00 (0.00, 0.00)	0.005411	0.00 (0.00, 0.00)	0.00 (0.00, 0.00)	0.623291
Microvascular Endothelial cells	0.00 (0.00, 0.00)	0.00 (0.00, 0.01)	0.298531	0.00 (0.00, 0.00)	0.00 (0.00, 0.01)	0.199721
MSC (Mesenchymal Stem Cells)3	0.38 (0.24, 0.52)	0.21 (0.10, 0.36)	< 1e-05	0.32 (0.19, 0.48)	0.14 (0.02, 0.32)	7.1e-05
Myocytes	0.02 (0.01, 0.03)	0.01 (0.00, 0.03)	0.147541	0.01 (0.01, 0.03)	0.01 (0.00, 0.02)	0.031191
Osteoblast	0.00 (0.00, 0.03)	0.01 (0.00, 0.04)	0.210701	0.00 (0.00, 0.03)	0.03 (0.00, 0.06)	0.043351
Pericytes	0.04 (0.00, 0.11)	0.04 (0.01, 0.07)	0.213841	0.04 (0.00, 0.10)	0.03 (0.01, 0.06)	0.337031
Preadipocytes	0.00 (0.00, 0.02)	0.00 (0.00, 0.01)	0.958851	0.00 (0.00, 0.01)	0.00 (0.00, 0.05)	0.075341
Skeletal.muscle	0.00 (0.00, 0.00)	0.00 (0.00, 0.00)	0.217971	0.00 (0.00, 0.00)	0.00 (0.00, 0.00)	0.691831
Smooth.muscle3	0.23 (0.17, 0.30)	0.21 (0.15, 0.27)	0.233691	0.23 (0.17, 0.29)	0.18 (0.11, 0.24)	0.008751
Other Cell Types
Astrocytes	0.00 (0.00, 0.00)	0.00 (0.00, 0.00)	0.147091	0.00 (0.00, 0.00)	0.00 (0.00, 0.00)	0.922641
Epithelial.cells	0.15 (0.11, 0.19)	0.15 (0.12, 0.20)	0.932081	0.15 (0.11, 0.19)	0.15 (0.11, 0.21)	0.899851
Hepatocytes	0.00 (0.00, 0.00)	0.00 (0.00, 0.00)	0.714601	0.00 (0.00, 0.00)	0.00 (0.00, 0.00)	0.477231
Keratinocytes	0.06 (0.03, 0.08)	0.05 (0.03, 0.08)	0.927631	0.06 (0.04, 0.08)	0.04 (0.02, 0.07)	0.081471
Melanocytes	0.01 (0.00, 0.02)	0.01 (0.00, 0.02)	0.786111	0.01 (0.00, 0.02)	0.01 (0.00, 0.02)	0.893271
Mesangial.cells	0.00 (0.00, 0.00)	0.00 (0.00, 0.00)	0.063351	0.00 (0.00, 0.00)	0.00 (0.00, 0.00)	0.075341
Neurons	0.00 (0.00, 0.01)	0.00 (0.00, 0.00)	< 1e-05	0.00 (0.00, 0.00)	0.00 (0.00, 0.00)	0.069921
Sebocytes	0.03 (0.02, 0.05)	0.03 (0.02, 0.04)	0.786111	0.03 (0.02, 0.05)	0.03 (0.01, 0.04)	0.337031
Summarized scores
Immune Score2	0.04 (0.02, 0.08)	0.11 (0.07, 0.22)	< 1e-05	0.05 (0.02, 0.13)	0.16 (0.09, 0.35)	< 1e-05
Stromal Score	0.00 (0.00, 0.01)	0.00 (0.00, 0.01)	0.210701	0.00 (0.00, 0.01)	0.00 (0.00, 0.01)	0.741091
Microenvironment Score2	0.05 (0.02, 0.11)	0.11 (0.07, 0.23)	< 1e-05	0.07 (0.03, 0.14)	0.16 (0.10, 0.35)	< 1e-05
1P-values are from Kruskal-Wallis rank-based test, adjusted by False Discover Rate (FDR)
2Adjusted P-values < 0.025 as higher in PD-L1+ group by both cut points
3Adjusted P-values <0.025 as lower in PD-L1+ group by both cut points
Summary statistics are Median (Q1,Q3)
https://genomebiology.biomedcentral.com/articles/10.1186/s13059-017-1349-1
Refer to manuscript for full names of features
