# Supplementary material for: Characteristics and Spatially Defined Immune (micro)landscapes of Early-stage PD-L1–positive Triple-negative Breast Cancer
Source: Clin Cancer Res. Author manuscript; Available in PMC 2022 Feb 2. (PMC8808363; doi:10.1158/1078-0432.CCR-21-0343)
Supplement: Supplementary Data 1 [file NIHMS1767618-supplement-Supplementary_Data_1.xlsx]

## Sheet: Dictionary
# Data dictionary for CollectRnaSeqMetrics (Picard)
# http://broadinstitute.github.io/picard/picard-metric-definitions.html#RnaSeqMetrics
Field	Description
PF_BASES	The total number of PF (Passed Filter) bases including non-aligned reads.
PF_ALIGNED_BASES	The total number of aligned PF bases. Non-primary alignments are not counted. Bases in aligned reads that do not correspond to reference (e.g. soft clips, insertions) are not counted.
RIBOSOMAL_BASES	Number of bases in primary alignments that align to ribosomal sequence.
CODING_BASES	Number of bases in primary alignments that align to a non-UTR coding base for some gene, and not ribosomal sequence.
UTR_BASES	Number of bases in primary alignments that align to a UTR base for some gene, and not a coding base.
INTRONIC_BASES	Number of bases in primary alignments that align to an intronic base for some gene, and not a coding or UTR base.
INTERGENIC_BASES	Number of bases in primary alignments that do not align to any gene.
IGNORED_READS	Number of primary alignments that are mapped to a sequence specified on command-line as IGNORED_SEQUENCE. These are not counted in PF_ALIGNED_BASES, CORRECT_STRAND_READS, INCORRECT_STRAND_READS, or any of the base-counting metrics. These reads are counted in PF_BASES.
CORRECT_STRAND_READS	Number of aligned reads that are mapped to the correct strand. 0 if library is not strand-specific.
INCORRECT_STRAND_READS	Number of aligned reads that are mapped to the incorrect strand. 0 if library is not strand-specific.
NUM_R1_TRANSCRIPT_STRAND_READS	The number of reads that support the model where R1 is on the strand of transcription and R2 is on the opposite strand.
NUM_R2_TRANSCRIPT_STRAND_READS	The fraction of reads that support the model where R2 is on the strand of transcription and R1 is on the opposite strand.
NUM_UNEXPLAINED_READS	The fraction of reads for which the transcription strand model could not be inferred.
PCT_R1_TRANSCRIPT_STRAND_READS	The fraction of reads that support the model where R1 is on the strand of transcription and R2 is on the opposite strand. For unpaired reads, it is the fraction of reads that are on the transcription strand (out of all the reads).
PCT_R2_TRANSCRIPT_STRAND_READS	The fraction of reads that support the model where R2 is on the strand of transcription and R1 is on the opposite strand. For unpaired reads, it is the fraction of reads that are on opposite strand than that of the the transcription strand (out of all the reads).
PCT_RIBOSOMAL_BASES	Fraction (PCT, percent) of PF_ALIGNED_BASES that mapped to regions encoding ribosomal RNA, RIBOSOMAL_BASES/PF_ALIGNED_BASES
PCT_CODING_BASES	Fraction of PF_ALIGNED_BASES that mapped to protein coding regions of genes, CODING_BASES/PF_ALIGNED_BASES
PCT_UTR_BASES	Fraction of PF_ALIGNED_BASES that mapped to untranslated regions (UTR) of genes, UTR_BASES/PF_ALIGNED_BASES
PCT_INTRONIC_BASES	Fraction of PF_ALIGNED_BASES that correspond to gene introns, INTRONIC_BASES/PF_ALIGNED_BASES
PCT_INTERGENIC_BASES	Fraction of PF_ALIGNED_BASES that mapped to intergenic regions of genomic DNA, INTERGENIC_BASES/PF_ALIGNED_BASES
PCT_MRNA_BASES	Sum of bases mapped to regions corresponding to UTRs and coding regions of mRNA transcripts, PCT_UTR_BASES + PCT_CODING_BASES
PCT_USABLE_BASES	The fraction of bases mapping to mRNA divided by the total number of PF bases, (CODING_BASES + UTR_BASES)/PF_BASES.
PCT_CORRECT_STRAND_READS	Fraction of reads corresponding to mRNA transcripts which map to the correct strand of a reference genome = CORRECT_STRAND_READS/(CORRECT_STRAND_READS + INCORRECT_STRAND_READS). 0 if library is not strand-specific.
MEDIAN_CV_COVERAGE	The median coefficient of variation (CV) or stdev/mean for coverage values of the 1000 most highly expressed transcripts. Ideal value = 0.
MEDIAN_5PRIME_BIAS	The median 5 prime bias of the 1000 most highly expressed transcripts. The 5 prime bias is calculated per transcript as: mean coverage of the 5 prime-most 100 bases divided by the mean coverage of the whole transcript.

## Sheet: QC_stats
Sample	PF_BASES	PF_ALIGNED_BASES	RIBOSOMAL_BASES	CODING_BASES	UTR_BASES	INTRONIC_BASES	INTERGENIC_BASES	IGNORED_READS	CORRECT_STRAND_READS	INCORRECT_STRAND_READS	NUM_R1_TRANSCRIPT_STRAND_READS	NUM_R2_TRANSCRIPT_STRAND_READS	NUM_UNEXPLAINED_READS	PCT_R1_TRANSCRIPT_STRAND_READS	PCT_R2_TRANSCRIPT_STRAND_READS	PCT_RIBOSOMAL_BASES	PCT_CODING_BASES	PCT_UTR_BASES	PCT_INTRONIC_BASES	PCT_INTERGENIC_BASES	PCT_MRNA_BASES	PCT_USABLE_BASES	PCT_CORRECT_STRAND_READS	MEDIAN_CV_COVERAGE	MEDIAN_5PRIME_BIAS
36	7039503555	7039446973	5334461035	1108632686	255882756	340470496	0	1349443	45138499	267036	18249661	4878501	0.014421	0.985579	0.757795	0.157489	0.03635	0.048366	0.915284	0.915277	0.029028	0.809205	0.258723	0.539026	0.351118
974	14590186290	14590063625	10524836207	2305487997	571800097	1187939324	0	3255671	87704747	543546	34329958	10877641	0.015586	0.984414	0.72137	0.158018	0.039191	0.081421	0.879388	0.87938	0.035792	0.847651	0.223576	0.54798	0.326548
993	3889880064	3889820580	2687797878	745352184	178550966	278119552	0	1125995	23735197	237337	9166332	3104046	0.025239	0.974761	0.690982	0.191616	0.045902	0.071499	0.882599	0.882585	0.045291	0.912368	0.218335	0.493183	0.216226
1143	8755113492	8755003916	6959561773	1047440991	322536833	425464319	0	1839411	57934070	386627	24788104	4825764	0.015358	0.984642	0.794924	0.119639	0.03684	0.048597	0.914563	0.914552	0.030773	0.882862	0.17409	0.536807	0.275138
1146	3466262531	3466234175	2484271821	490659714	136194043	355108597	0	982782	20322144	201284	7885718	2607611	0.02489	0.97511	0.716706	0.141554	0.039292	0.102448	0.85826	0.858253	0.046129	1.00856	0.174736	0.447002	0.107891
4341	2827941218	2827923170	2023126741	437827693	114949375	252019361	0	700710	16869194	104965	6471586	2166905	0.01596	0.98404	0.715411	0.154823	0.040648	0.089118	0.870234	0.870228	0.039881	0.924828	0.232475	0.537288	0.179027
4373	9840097306	9840019867	7264098285	1370605423	384258879	821057280	0	2226504	60465329	410218	23851470	7120624	0.016908	0.983092	0.73822	0.139289	0.039051	0.083441	0.877509	0.877502	0.035515	0.860534	0.23491	0.56043	0.290197
4413	903274815	903269898	665835727	135941592	36043820	65448759	0	237490	5445768	48913	2082892	700141	0.022944	0.977056	0.737139	0.150499	0.039904	0.072458	0.887639	0.887634	0.041788	1.00979	0.219148	0.435211	0.121629
4481	9798625797	9798522618	7428401481	1303938834	434356082	631826221	0	1845627	61839204	353491	25529436	6126835	0.013657	0.986343	0.758114	0.133075	0.044329	0.064482	0.891189	0.89118	0.028981	0.850276	0.245587	0.482454	0.425213
4564	3959233431	3959182493	2502827773	636704307	151378367	668272046	0	818460	21723605	160887	8550634	2645571	0.018468	0.981532	0.632158	0.160817	0.038235	0.16879	0.792975	0.792965	0.036308	0.941213	0.161137	0.45216	0.177493
4577	6668944150	6668893419	4947284794	911294162	257190535	553123928	0	1428168	41484757	323622	17468657	3720194	0.018189	0.981811	0.741845	0.136648	0.038566	0.082941	0.878493	0.878487	0.033281	0.851381	0.228205	0.528652	0.244317
4629	12572644630	12572558523	10211224668	1302057969	387276757	671999129	0	2451656	75693276	284055	29807311	9325646	0.00944	0.99056	0.812184	0.103563	0.030803	0.05345	0.915747	0.915741	0.031373	0.838711	0.221273	0.524139	0.32898
4670	9508741859	9508661089	7404838496	1201806404	338942708	563073481	0	1749819	61394978	271893	25052618	6524984	0.010736	0.989264	0.778747	0.126391	0.035646	0.059217	0.905137	0.90513	0.027711	0.833888	0.220782	0.549617	0.324432
4764	8103734394	8103633378	5890061831	1359459829	341387791	512723927	0	1501763	49969998	256398	20423305	5180866	0.012399	0.987601	0.726842	0.167759	0.042128	0.063271	0.894601	0.89459	0.029176	0.830088	0.213233	0.556867	0.355066
4891	8571978777	8571900531	6268144763	1249858479	354464712	699432577	0	1703132	52683925	294617	21552023	5385621	0.013486	0.986514	0.731243	0.145809	0.041352	0.081596	0.877052	0.877044	0.031315	0.857155	0.2067	0.526247	0.206055
4901	1534725704	1534707152	1150685475	192135976	73954852	117930849	0	459040	9367684	98146	3753566	1120821	0.025481	0.974519	0.749775	0.125194	0.048188	0.076843	0.874969	0.874959	0.046713	0.960039	0.16213	0.508411	0.123134
5040	2476359006	2476342044	1776463432	484575048	89246108	126057456	0	425375	15528226	76042	6030455	1902571	0.012453	0.987547	0.717374	0.195682	0.036039	0.050905	0.913056	0.91305	0.026663	0.814477	0.261114	0.562144	0.273643
5053	12305260159	12305138430	9774467478	1647343441	352511976	530815535	0	2160680	79887797	349639	33551457	7514172	0.010314	0.989686	0.79434	0.133874	0.028648	0.043138	0.928215	0.928206	0.026334	0.800885	0.219148	0.553639	0.401332
5089	7341881698	7341834097	5447254965	1078043389	276198081	540337662	0	1732914	45136297	420432	17984814	5123710	0.022843	0.977157	0.741947	0.146836	0.03762	0.073597	0.888783	0.888777	0.036973	0.86043	0.218428	0.532005	0.250759
5483	16405645029	16405510578	13049919705	1961494525	516920846	877175502	0	2650011	107416691	412832	44331901	10991770	0.009226	0.990774	0.79546	0.119563	0.031509	0.053468	0.915023	0.915015	0.024076	0.787464	0.236617	0.559096	0.365922
5544	10674173486	10674076894	7913791531	1490239537	531878652	738167174	0	2474944	66778022	573706	28541448	5783271	0.019705	0.980295	0.741403	0.139613	0.049829	0.069155	0.881016	0.881008	0.035738	0.919169	0.163904	0.530666	0.170245
5942	1297725063	1297711930	976304620	194008480	41137452	86261378	0	240694	8272436	39317	3142243	1246152	0.012358	0.987642	0.752328	0.1495	0.0317	0.066472	0.901828	0.901819	0.028273	0.913344	0.201702	0.510974	0.171364
5954	1055243657	1055233306	799321835	147725416	36451774	71734281	0	262253	6616060	36005	2507127	989549	0.014158	0.985842	0.757484	0.139993	0.034544	0.06798	0.897477	0.897468	0.038128	0.942071	0.195064	0.507089	0.145402
6120	12386093186	12385963201	9380810449	1889018680	417738397	698395675	0	2002879	77799827	286195	31397455	8537281	0.009033	0.990967	0.757374	0.152513	0.033727	0.056386	0.909887	0.909878	0.025098	0.798287	0.274966	0.522411	0.47269
6134	8496520364	8496420318	6145100173	1137456562	408730844	805132739	0	2024242	50095516	433967	20824669	4872974	0.020414	0.979586	0.723258	0.133875	0.048106	0.094761	0.857132	0.857122	0.038838	0.845447	0.214933	0.557615	0.277615
6254	4167362313	4167325483	3099752665	548950808	146310972	372311038	0	888260	25359917	186398	10681429	2270169	0.017151	0.982849	0.743823	0.131727	0.035109	0.089341	0.87555	0.875543	0.033841	0.874441	0.226546	0.532573	0.24015
6304	6143970996	6143923761	4759548604	880996549	219066939	284311669	0	1123873	40678501	240710	16849241	4175960	0.014085	0.985915	0.774676	0.143393	0.035656	0.046275	0.918069	0.918062	0.026885	0.814936	0.203753	0.587562	0.233279
6310	6625453651	6625372303	4650571568	966810788	281867171	726122776	0	1212837	39456087	228556	16369023	3863817	0.01377	0.98623	0.701934	0.145926	0.042544	0.109597	0.847859	0.847849	0.029822	0.82616	0.226303	0.529775	0.270298
6436	5666721049	5666664705	4305225998	788620557	221970922	350847228	0	989578	35549143	168600	14655989	3539301	0.011373	0.988627	0.759746	0.139168	0.039171	0.061914	0.898914	0.898905	0.027083	0.786022	0.25934	0.51513	0.460026
6513	4097031468	4096992551	2587979490	505147176	253565635	750300250	0	1183182	21161680	256528	8559539	2434975	0.029098	0.970902	0.631678	0.123297	0.061891	0.183134	0.754975	0.754968	0.052951	1.01051	0.147177	0.5111	0.160854
6673	9776091384	9776005244	7311694941	1236262079	354147377	873900847	0	1451220	60814990	268948	25684607	5341281	0.010363	0.989637	0.747923	0.126459	0.036226	0.089392	0.874381	0.874374	0.023307	0.812911	0.235747	0.600665	0.317229
6866	7579038788	7578977528	6092839116	897200458	223887185	365050769	0	1508368	48002807	170642	19693713	4991227	0.00859	0.99141	0.803913	0.11838	0.029541	0.048166	0.922293	0.922286	0.030465	0.831815	0.22879	0.502779	0.318825
6939	3606449521	3606404479	2471696710	488661207	162163591	483882971	0	1026384	20160428	185916	7847244	2563735	0.023144	0.976856	0.685363	0.135498	0.044965	0.134173	0.820861	0.820851	0.048444	0.906239	0.239496	0.453075	0.223745
6970	2418158261	2418137642	1773914713	372962186	95959697	175301046	0	518011	15419070	75142	5974186	1934934	0.012422	0.987578	0.733587	0.154235	0.039683	0.072494	0.887822	0.887815	0.032504	0.87233	0.238897	0.484419	0.273591
7303	9026351719	9026283374	6575337853	1225429949	408130587	817384985	0	2404600	53063112	568892	21700457	5587823	0.025546	0.974454	0.728466	0.135762	0.045216	0.090556	0.864228	0.864222	0.043351	0.919024	0.182169	0.556181	0.197295
7379	3629280975	3629240449	2599783732	499691697	155031597	374733423	0	819462	21496402	156042	8767558	2262688	0.017486	0.982514	0.716344	0.137685	0.042717	0.103254	0.854029	0.854019	0.036721	0.869989	0.226233	0.498858	0.216133
7386	3191833916	3191798677	2458176264	482079733	142811317	108731363	0	677898	20790029	114577	8527022	2180117	0.013259	0.986741	0.770154	0.151037	0.044743	0.034066	0.921191	0.921181	0.031577	0.869166	0.184453	0.562821	0.224211
7536	6736464266	6736401803	4836335847	873830715	385097685	641137556	0	2775098	38332145	730440	16183096	3808866	0.043187	0.956813	0.717941	0.129718	0.057167	0.095175	0.847658	0.84765	0.067509	0.986261	0.144432	0.45071	0.124464
7614	6022897347	6022848326	4585588580	720076139	186577809	530605798	0	1131924	37121267	193938	15015138	3969458	0.012751	0.987249	0.761365	0.119557	0.030978	0.088099	0.880923	0.880916	0.02959	0.828677	0.220406	0.56494	0.275628
7615	11716582568	11716427432	6345284162	1441125399	532016068	3398001803	0	2809006	52082567	645012	21661463	5426477	0.028916	0.971084	0.541572	0.123	0.045408	0.29002	0.664572	0.664563	0.051174	0.909697	0.196031	0.571571	0.2047
7673	7023107417	7023019984	4535723325	1009022860	334416369	1143857430	0	1614814	39325065	331841	15968848	4244441	0.020357	0.979643	0.645837	0.143674	0.047617	0.162873	0.78951	0.7895	0.039444	0.872431	0.225995	0.530991	0.328957
7739	7935437690	7935364780	6065358499	981747397	272675857	615583027	0	1521212	49795260	312166	20957649	4490432	0.014676	0.985324	0.764345	0.123718	0.034362	0.077575	0.888063	0.888055	0.029644	0.895095	0.185636	0.547906	0.2626
7801	27657693550	27657505131	20650681142	3611895065	1115603885	2279325039	0	4890405	174944395	862525	72373926	16857635	0.011777	0.988223	0.746657	0.130594	0.040336	0.082413	0.877251	0.877245	0.027194	0.855308	0.215116	0.529033	0.326259
7908	3836508735	3836479407	2842339009	618290216	159824022	216026160	0	999644	22958690	209217	9193872	2588785	0.02225	0.97775	0.740872	0.161161	0.041659	0.056308	0.902033	0.902026	0.041724	0.897449	0.226821	0.508669	0.191807
7949	11481444569	11481382983	8796227274	1890898575	383408253	410848881	0	1877884	74751346	311052	30417526	7792808	0.010123	0.989877	0.76613	0.164693	0.033394	0.035784	0.930822	0.930817	0.024506	0.812457	0.234611	0.558104	0.367465
8298	12447317568	12447219834	9007673840	1686592015	504214797	1248739182	0	2725930	75607382	592396	31190626	7578450	0.018639	0.981361	0.72367	0.135499	0.040508	0.100323	0.859169	0.859162	0.034799	0.858983	0.217029	0.535501	0.21614
8356	4599521416	4599482651	3332599184	764962709	153162967	348757791	0	873832	28439080	181831	11313431	3245077	0.015818	0.984182	0.72456	0.166315	0.0333	0.075825	0.890875	0.890867	0.02981	0.875345	0.210049	0.457725	0.240162
8389	7589441283	7589384745	5762974758	933228223	334027295	559154469	0	2025865	45206411	452926	18559970	4802703	0.023822	0.976178	0.759347	0.122965	0.044012	0.073676	0.882312	0.882305	0.042892	0.972209	0.16997	0.466062	0.161123
8655	7966906159	7966837281	5453797422	1277627919	258380471	977031469	0	1550390	45404285	204766	16906400	6702583	0.011967	0.988033	0.684562	0.160368	0.032432	0.122637	0.844931	0.844923	0.033019	0.816307	0.218844	0.575607	0.307082
8668	5003966220	5003923044	3570139944	761814848	192954473	479013779	0	1105194	30494806	220837	12137352	3325751	0.01787	0.98213	0.713468	0.152244	0.038561	0.095728	0.865712	0.865704	0.034974	0.900435	0.208524	0.456959	0.227752
8675	9179676284	9179615396	7232404261	1078236994	255957619	613016522	0	1363355	63307349	170383	25935896	6411697	0.006527	0.993473	0.787877	0.11746	0.027883	0.06678	0.905337	0.905331	0.021081	0.835026	0.227791	0.526463	0.26893
8903	8087950013	8087864567	6135671384	1149730619	330759052	471703512	0	1378195	49657837	229371	20657617	4736750	0.010982	0.989018	0.758627	0.142155	0.040896	0.058322	0.900782	0.900772	0.027004	0.803588	0.244071	0.546784	0.402998
9024	10681906753	10681831416	8035219123	1502456294	384405119	759750880	0	1687842	67075260	332419	28445277	5881448	0.011551	0.988449	0.752232	0.140655	0.035987	0.071126	0.892888	0.892881	0.024546	0.81095	0.194957	0.590969	0.218292
9249	9462613947	9462524316	6310774212	1488992089	358906231	1303851784	0	2212512	52863677	427550	20675326	6556543	0.02026	0.97974	0.666923	0.157357	0.037929	0.137791	0.82428	0.824272	0.040172	0.946079	0.203078	0.463308	0.177711
9433	4676248288	4676220035	3247919684	880371996	194883787	353044568	0	1278124	27959521	225869	10133630	4245587	0.021803	0.978197	0.694561	0.188266	0.041675	0.075498	0.882827	0.882821	0.043715	0.904124	0.245695	0.465836	0.24489
9496	6627766248	6627721321	5101333969	831667781	235504778	459214793	0	1426868	41191196	286044	17084884	4273173	0.016467	0.983533	0.769697	0.125483	0.035533	0.069287	0.89518	0.895174	0.03348	0.836128	0.203445	0.553725	0.2524
9643	6792241415	6792173436	4013847656	622112853	189793459	1966419468	0	1228685	32156248	235720	13272652	3204038	0.01745	0.98255	0.590952	0.091593	0.027943	0.289513	0.682544	0.682538	0.036804	1.00028	0.157969	0.432924	0.105126
9658	7066680938	7066615413	4827632937	1201690764	288173785	749117927	0	1609333	40122231	317343	15877945	4997184	0.019595	0.980405	0.683161	0.170052	0.04078	0.106008	0.853212	0.853204	0.038564	0.84513	0.249585	0.537874	0.322515
9777	5137681130	5137624937	3575336088	792172338	240131003	529985508	0	1342710	30172283	250382	11952438	3599440	0.020518	0.979482	0.695912	0.15419	0.04674	0.103158	0.850103	0.850093	0.042605	0.871542	0.201474	0.509734	0.279146
9818	5033193196	5033157548	3705211310	584874558	236501626	506570054	0	1359247	29889640	300977	12332439	3080034	0.023824	0.976176	0.73616	0.116204	0.046989	0.100647	0.852365	0.852359	0.043497	0.956525	0.155364	0.493775	0.152946
10082	3615601333	3615558452	2730940073	513691576	136860186	234066617	0	675543	23196251	113817	9569238	2285724	0.011754	0.988246	0.75533	0.142078	0.037853	0.064739	0.897408	0.897398	0.028299	0.872799	0.1888	0.529855	0.239518
10261	6118149942	6118071777	4705350309	882317468	269400498	261003502	0	1224976	39080615	239974	16233428	3746884	0.014567	0.985433	0.76909	0.144215	0.044034	0.042661	0.913305	0.913294	0.030392	0.830973	0.202022	0.577287	0.3241
10293	7000602698	7000528256	4727769196	940673186	390209618	941876256	0	2265156	37395130	481202	14883223	4562369	0.031319	0.968681	0.675345	0.134372	0.05574	0.134544	0.809716	0.809708	0.057114	1.03599	0.126977	0.463546	0.126359
10310	13135262100	13135141488	9719032252	1647712836	655249539	1113146861	0	3249504	81057408	729639	35171909	6481567	0.020323	0.979677	0.739926	0.125443	0.049885	0.084746	0.865369	0.865361	0.038544	0.905071	0.188441	0.468147	0.221111
10319	8988084940	8988006123	6271809605	1102976640	369005149	1244214729	0	1909431	51610482	371068	21625040	4943509	0.01687	0.98313	0.697798	0.122716	0.041055	0.138431	0.820514	0.820507	0.035677	0.936557	0.168536	0.487724	0.155033
10674	12745495121	12745369694	9951397879	1429437548	530603518	833930749	0	2510017	80279710	536331	34487345	6928162	0.015313	0.984687	0.780785	0.112153	0.041631	0.06543	0.892939	0.89293	0.030318	0.83032	0.197609	0.553868	0.326913
10862	6354863440	6354805749	4413101145	864151597	326542522	751010485	0	1880097	36348264	452762	15174377	3616873	0.028973	0.971027	0.694451	0.135984	0.051385	0.11818	0.830435	0.830427	0.049181	0.93887	0.168976	0.477429	0.178427
10987	6797227785	6797144779	4747244864	986927438	364544649	698427828	0	1760534	39648494	392628	16706085	3718807	0.022962	0.977038	0.698418	0.145197	0.053632	0.102753	0.843615	0.843605	0.042516	0.850094	0.254287	0.533448	0.322701
11025	10856260831	10856181024	7849637313	1440381420	378890205	1187272086	0	2287540	63607495	480640	26228338	6436790	0.017995	0.982005	0.723057	0.132678	0.034901	0.109364	0.855735	0.855729	0.034715	0.922011	0.162919	0.516562	0.125929
11092	8520069019	8520008774	6274363153	1119907995	243498614	882239012	0	1968468	51373659	349830	20276652	6012588	0.01696	0.98304	0.736427	0.131444	0.02858	0.103549	0.867871	0.867865	0.036903	0.915725	0.1633	0.508262	0.169367
11198	3613563254	3613537829	2589340464	414284811	171161059	438751495	0	1090028	20729030	263182	8270575	2441546	0.03084	0.96916	0.716567	0.114648	0.047367	0.121419	0.831215	0.831209	0.049958	0.931872	0.197412	0.48977	0.161068
11280	3751616518	3751590541	2742052436	562290901	143356064	303891140	0	811424	23682894	153472	9188615	2868681	0.016428	0.983572	0.730904	0.149881	0.038212	0.081003	0.880785	0.880779	0.033127	0.949855	0.166501	0.453224	0.125138
11323	6523237207	6523182700	4821349178	812932566	227884372	661016584	0	1627625	37923510	338760	15400123	4030262	0.021524	0.978476	0.73911	0.124622	0.034935	0.101333	0.863732	0.863725	0.041152	0.85391	0.216148	0.535254	0.225246
11423	6522291948	6522247382	4669873731	1084209341	236182249	531982061	0	1415311	39443477	312242	15858650	4309348	0.019309	0.980691	0.715992	0.166232	0.036212	0.081564	0.882224	0.882218	0.034639	0.874409	0.211556	0.506495	0.237419
11494	6157658011	6157593784	4088402836	797352177	267479292	1004359479	0	1407788	34176493	315168	14142399	3389056	0.0218	0.9782	0.663961	0.129491	0.043439	0.163109	0.793452	0.793444	0.039562	0.929435	0.162199	0.523731	0.159193
11580	9553426279	9553340380	7040936561	1307393758	321121935	883888126	0	1730754	58212634	323244	23562414	6520602	0.013533	0.986467	0.737013	0.136852	0.033614	0.092521	0.873865	0.873857	0.028873	0.894462	0.178033	0.489932	0.172837
11742	3913744142	3913721057	2862751880	636850324	134441677	279677176	0	774272	24462544	132556	9335219	3225236	0.014001	0.985999	0.731465	0.162722	0.034351	0.071461	0.894188	0.894183	0.03068	0.910222	0.21172	0.465413	0.177252
11769	5844485897	5844445751	4523757653	754527774	155689288	410471036	0	899931	37312657	163142	15436081	3580659	0.010458	0.989542	0.774027	0.129102	0.026639	0.070233	0.903128	0.903122	0.023551	0.81772	0.230045	0.569928	0.27101
11863	8468957060	8468918052	6386326795	1448482374	310736895	323371988	0	2029778	53195958	434889	21235816	5937589	0.020068	0.979932	0.75409	0.171035	0.036691	0.038183	0.925125	0.925121	0.036754	0.870998	0.225941	0.512399	0.226669
11888	10125625013	10125555827	7483569831	1399644012	364862151	877479833	0	2683432	60620213	570005	24717968	6520713	0.022541	0.977459	0.739077	0.138229	0.036034	0.08666	0.877306	0.8773	0.04239	0.895319	0.178314	0.476797	0.191217
12052	7343625564	7343584676	5913197315	826736404	214698393	388952564	0	1716322	46892039	207794	18577269	5280339	0.011062	0.988938	0.805219	0.112579	0.029236	0.052965	0.917799	0.917794	0.035309	0.850822	0.205732	0.531469	0.217224
12137	2361356164	2361336803	1725510846	299248399	106814865	229762693	0	709156	13568896	114797	5258162	1733167	0.021366	0.978634	0.730735	0.126728	0.045235	0.097302	0.857463	0.857456	0.049668	0.959667	0.174292	0.459831	0.116429
12288	14850595903	14850472043	11201839814	2068351542	585349526	994931161	0	2795638	92848526	574761	38527630	9128627	0.014699	0.985301	0.754309	0.139279	0.039416	0.066997	0.893587	0.89358	0.02923	0.819812	0.25371	0.516283	0.403002
12369	6716535047	6716476666	5137042224	890705352	285527412	403201678	0	1566705	41536959	326220	16989612	4411813	0.018839	0.981161	0.764842	0.132615	0.042511	0.060032	0.897457	0.897449	0.036347	0.852384	0.202299	0.560086	0.220341
12377	10675525169	10675445006	8188103518	1299359254	376872370	811109864	0	2001984	65587233	414900	27274593	6682686	0.014984	0.985016	0.767003	0.121715	0.035303	0.075979	0.888718	0.888712	0.02962	0.884217	0.173008	0.530285	0.162376
12509	7028757862	7028697097	5030161129	1050731789	366478380	581325799	0	1952750	41348556	461210	17099748	4196484	0.026263	0.973737	0.715661	0.149492	0.05214	0.082707	0.865152	0.865145	0.045097	0.921375	0.176764	0.556806	0.184925
12522	9203473399	9203379938	5829128286	1077709010	569957234	1726585408	0	3319933	45318992	800164	18894495	4754723	0.040628	0.959372	0.633368	0.117099	0.061929	0.187603	0.750467	0.75046	0.068257	0.98788	0.15894	0.488423	0.147031
12559	9594476416	9594377608	6123361472	1481900936	573243604	1415871596	0	3365286	50558220	747640	20940790	5539693	0.034472	0.965528	0.638224	0.154455	0.059748	0.147573	0.792679	0.792671	0.062409	1.01765	0.14687	0.416873	0.144271
12741	2062739362	2062721082	1555168502	331153473	84511083	91888024	0	470270	13140703	83575	5103795	1645686	0.016111	0.983889	0.75394	0.160542	0.040971	0.044547	0.914482	0.914474	0.034551	1.01795	0.190078	0.458272	0.101604
12744	7400793382	7400726384	5746720899	869503078	241043193	543459214	0	1506220	45538667	311708	18637892	4534549	0.016449	0.983551	0.776508	0.117489	0.03257	0.073433	0.893997	0.893988	0.032017	0.889579	0.211416	0.514003	0.20954
12921	7031309223	7031239861	5020762507	925693328	425725854	659058172	0	2505469	39983039	636635	16794347	3929931	0.036523	0.963477	0.714065	0.131654	0.060548	0.093733	0.845719	0.845711	0.058968	0.992748	0.169515	0.482001	0.131241
12937	5496698154	5496640831	3918381944	926657225	279265031	372336631	0	1928617	32526621	438364	13199338	3654808	0.032144	0.967856	0.712868	0.168586	0.050806	0.067739	0.881455	0.881445	0.055975	0.926706	0.205201	0.532955	0.174771
12965	8508620871	8508528972	6321926592	1335109029	263364188	588129163	0	1485698	52090323	237521	21664404	4987397	0.010845	0.989155	0.743011	0.156914	0.030953	0.069122	0.899925	0.899915	0.027731	0.952301	0.19366	0.478736	0.167052
13104	7502419885	7502338511	5176608381	1146779383	378806007	800144740	0	2103850	43048445	432812	17541166	4742329	0.02408	0.97592	0.689999	0.152856	0.050492	0.106653	0.842856	0.842846	0.046595	0.944898	0.164607	0.498627	0.14844
13123	7558985238	7558918521	5362673095	1003099340	301757845	891388241	0	1734821	43678768	340889	18059365	4376298	0.018526	0.981474	0.70945	0.132704	0.039921	0.117925	0.842154	0.842146	0.0382	0.920671	0.193251	0.493633	0.207146
13159	6792590168	6792530053	4868902247	833758898	349260609	740608299	0	2225983	38217933	506689	15847151	3971969	0.030983	0.969017	0.716802	0.122746	0.051418	0.109033	0.839549	0.839541	0.055039	0.97081	0.162483	0.493912	0.201066
13177	9047636560	9047552197	6462838113	1199759705	488346281	896608098	0	2983183	53574648	755038	22538885	5149680	0.032414	0.967586	0.714319	0.132606	0.053976	0.0991	0.846925	0.846917	0.052746	0.91756	0.179066	0.536046	0.16306
13180	6658625990	6658538975	4067684989	1098425895	386570904	1105857187	0	2389129	34228642	584969	14199373	3586888	0.039567	0.960433	0.610898	0.164965	0.058056	0.166081	0.775863	0.775852	0.065245	0.941006	0.219213	0.550102	0.211519
13398	2635436127	2635405267	2007050425	321449224	93280071	213625547	0	617215	16443106	95940	6293627	2639995	0.015015	0.984985	0.761572	0.121973	0.035395	0.08106	0.883545	0.883535	0.036178	0.966541	0.172181	0.490708	0.133577
13452	5744574778	5744508462	4285017823	996778539	197288510	265423590	0	1059693	36444283	194398	14702694	3807560	0.013049	0.986951	0.745933	0.173519	0.034344	0.046205	0.919451	0.919441	0.028255	0.847011	0.223226	0.53647	0.32469
13479	4522838479	4522778903	3527347147	541736299	189016418	264679039	0	1141633	28231245	186134	10943230	3481557	0.016725	0.983275	0.779907	0.11978	0.041792	0.058521	0.899687	0.899675	0.038867	0.901147	0.182769	0.570264	0.230427
13482	3489124083	3489081047	2629458129	435690399	159391780	264540739	0	710750	21934085	128878	8972178	2184510	0.014161	0.985839	0.753625	0.124873	0.045683	0.07582	0.878497	0.878487	0.031387	0.909089	0.201496	0.562559	0.220181
13547	5149597615	5149563774	3963529378	613222654	201254416	371557326	0	999640	32821970	190444	13812824	2971980	0.0136	0.9864	0.769683	0.119082	0.039082	0.072153	0.888765	0.888759	0.029556	0.891344	0.166385	0.546454	0.156618
13629	5221406494	5221370582	3858427600	690890951	249410392	422641639	0	1404012	30989187	316260	12645804	3350174	0.024399	0.975601	0.738968	0.13232	0.047767	0.080945	0.871288	0.871282	0.043343	0.900311	0.194913	0.462841	0.184397
13683	6912938536	6912876564	4865748316	1065297558	257512920	724317770	0	1468064	40961201	181190	15309146	5677834	0.011697	0.988303	0.703867	0.154103	0.037251	0.104778	0.857971	0.857963	0.0346	0.905819	0.182238	0.486845	0.18852
13986	7707826514	7707754677	5511865145	1188340632	344292753	663256147	0	1706104	46422247	352484	18114697	5772785	0.019087	0.980913	0.715106	0.154175	0.044668	0.086051	0.869281	0.869273	0.035449	0.890955	0.194002	0.551854	0.244017
14060	4967002442	4966941526	4045037725	511912562	174995821	234995418	0	928021	32546538	158011	13877636	2631255	0.011258	0.988742	0.814392	0.103064	0.035232	0.047312	0.917456	0.917445	0.027723	0.889076	0.208542	0.507934	0.255711
14102	6644202281	6644136019	4248708495	746921762	324636062	1323869700	0	1999300	33717887	425469	14154300	3488817	0.029182	0.970818	0.639467	0.112418	0.048861	0.199254	0.751886	0.751878	0.055976	0.986067	0.146277	0.47506	0.148119
14103	8727295062	8727227254	6074674754	1470712881	431954179	749885440	0	1758861	51892216	311255	19854207	6558270	0.015435	0.984565	0.69606	0.16852	0.049495	0.085925	0.86458	0.864573	0.032783	0.866379	0.181166	0.555891	0.207222
14116	14682827227	14682734893	11109859938	2045788739	825815682	701270534	0	4365523	90101320	992052	37243828	9395934	0.025946	0.974054	0.756661	0.139333	0.056244	0.047762	0.895994	0.895989	0.046212	0.843721	0.204983	0.571262	0.282654
14142	13825332682	13825224362	10155563146	1912272551	522223836	1235164829	0	2337478	86660515	399120	35119356	9363807	0.011237	0.988763	0.734568	0.138318	0.037773	0.089341	0.872885	0.872879	0.026264	0.86733	0.21765	0.52377	0.294641
14242	4460796704	4460744831	3142075396	723921365	228623233	366124837	0	995966	26551498	179309	10728906	2959705	0.016438	0.983562	0.704384	0.162287	0.051252	0.082077	0.866671	0.866661	0.036155	0.871505	0.237118	0.498606	0.2643
14316	7735322754	7735265503	5881650290	1234509218	229846884	389259111	0	1334613	50216019	211028	20488252	5176657	0.010195	0.989805	0.760368	0.159595	0.029714	0.050323	0.919963	0.919956	0.025889	0.807128	0.213528	0.560092	0.285893
14331	9379120479	9379055016	6701535358	1696774232	432071836	548673590	0	1751945	56913662	265768	22017164	6848686	0.011927	0.988073	0.714521	0.180911	0.046068	0.0585	0.895432	0.895426	0.029863	0.813768	0.247188	0.543961	0.426761
14377	4819741412	4819687789	3660191860	709608429	207215827	242671673	0	1008146	30707710	156850	11688147	5045283	0.013242	0.986758	0.759425	0.147231	0.042994	0.05035	0.906656	0.906646	0.031787	0.892868	0.171264	0.54625	0.234778
14450	6257309863	6257229081	4942067718	839034736	243655891	232470736	0	1191952	39368256	213880	16562853	3600916	0.012749	0.987251	0.789817	0.13409	0.03894	0.037152	0.923908	0.923896	0.029387	0.8518	0.196461	0.507513	0.316335
14532	5282313231	5282272668	3980624603	738265291	231115045	332267729	0	1179668	32506547	252401	13353159	3332362	0.018551	0.981449	0.753582	0.139763	0.043753	0.062902	0.893345	0.893338	0.035019	0.879125	0.185061	0.496521	0.211296
14611	5176335446	5176291240	3911366841	788698543	221387610	254838246	0	1138654	32806725	216702	13188378	3512078	0.016166	0.983834	0.755631	0.152367	0.04277	0.049232	0.907999	0.907991	0.033544	0.887909	0.226689	0.505086	0.277562
14615	6345373379	6345320337	4724707820	915708031	279816502	425087984	0	1304892	39065319	204978	15648651	4362893	0.012929	0.987071	0.744597	0.144312	0.044098	0.066992	0.88891	0.888902	0.032323	0.850796	0.22697	0.497949	0.272565
14617	6551853335	6551802640	5029553961	974953348	223653784	323641547	0	1197477	42948963	173292	17237332	4753309	0.009953	0.990047	0.76766	0.148807	0.034136	0.049397	0.916466	0.916459	0.027125	0.822774	0.245465	0.543691	0.337967
14634	4493510705	4493455170	2946779021	626302402	304339550	616034197	0	1689770	24422922	322688	9964943	2793551	0.031367	0.968633	0.655794	0.139381	0.06773	0.137096	0.795175	0.795165	0.064711	0.94856	0.166759	0.487079	0.195275
14691	7338724034	7338634475	5422242577	1034686081	288218242	593487575	0	1327454	45405138	193678	18567126	4728275	0.010324	0.989676	0.738863	0.140992	0.039274	0.080872	0.879854	0.879844	0.028405	0.824078	0.23426	0.516014	0.38004
14735	6148405805	6148344887	4479617727	1036771550	231605452	400350158	0	1081838	38918869	155148	15600428	4381309	0.009847	0.990153	0.728589	0.168626	0.03767	0.065115	0.897215	0.897206	0.027045	0.80365	0.233459	0.545918	0.328721
14768	7204550584	7204469730	5511415455	943683891	264939420	484430964	0	1426697	45627314	261937	18732060	4582403	0.013791	0.986209	0.764999	0.130986	0.036774	0.06724	0.895985	0.895975	0.03032	0.863376	0.20687	0.515403	0.250248
14787	5754445205	5754387853	4447201182	747795539	247221696	312169436	0	1013721	37686176	191240	16080451	3156045	0.011753	0.988247	0.772837	0.129952	0.042962	0.054249	0.902789	0.90278	0.026194	0.823356	0.209387	0.559967	0.293736
14817	5507132565	5507071483	4447436292	686672518	194590887	178371786	0	1138281	36739627	212782	15281654	3553313	0.013733	0.986267	0.807586	0.124689	0.035335	0.03239	0.932276	0.932265	0.030051	0.870757	0.239342	0.554151	0.290703
14834	8302183234	8302109163	6140166489	1158666700	411385579	591890395	0	2463094	48379635	566933	19809304	5249170	0.027823	0.972177	0.739591	0.139563	0.049552	0.071294	0.879154	0.879146	0.048445	0.911688	0.192609	0.497987	0.256433
14848	7135610610	7135547647	5195137965	914455329	332965686	692988667	0	1551782	42844150	312232	17651343	4385065	0.017381	0.982619	0.728064	0.128155	0.046663	0.097118	0.856219	0.856212	0.034953	0.894331	0.158851	0.556606	0.204165
14920	5131654763	5131617712	3877200437	775561030	187477493	291378752	0	1076020	32518629	214288	13030756	3616213	0.016179	0.983821	0.755551	0.151134	0.036534	0.056781	0.906685	0.906679	0.03203	0.876306	0.215766	0.51153	0.241858
14955	7124263058	7124190663	5672118438	962798852	236422789	252850584	0	1150025	47989850	225896	20368567	4122295	0.010969	0.989031	0.796177	0.135145	0.033186	0.035492	0.931322	0.931313	0.023403	0.839087	0.213999	0.553315	0.322667
15156	11638055876	11637972297	9498192402	1313879524	325176408	500723963	0	1646369	78254934	282381	33928044	5673819	0.008254	0.991746	0.816138	0.112896	0.027941	0.043025	0.929034	0.929027	0.020605	0.775621	0.218735	0.598236	0.319856
15177	9249028742	9248949835	7269859779	1237215070	358818497	383056489	0	1789890	59793542	363699	24503994	6308382	0.014625	0.985375	0.78602	0.133768	0.038796	0.041416	0.919788	0.91978	0.029064	0.797697	0.242609	0.547688	0.357501
15289	7627490710	7627423994	6026953266	1022716219	244830735	332923774	0	1254812	51360444	207226	21414604	4879681	0.009584	0.990416	0.790169	0.134084	0.032099	0.043648	0.924253	0.924245	0.023849	0.826652	0.225102	0.54203	0.310257
15388	14290720785	14290619726	11513226859	1530766792	502444330	744181745	0	2931835	86110117	340118	33713376	10904110	0.009988	0.990012	0.805649	0.107117	0.035159	0.052075	0.912766	0.91276	0.032926	0.823748	0.224821	0.511322	0.418052
15427	16026048851	16025928852	12703923637	1882017825	551975717	888011673	0	2136365	111301179	409750	47896578	8027268	0.008482	0.991518	0.792711	0.117436	0.034443	0.055411	0.910146	0.91014	0.018833	0.782908	0.243043	0.56334	0.329191
15433	11169215694	11169146163	8509340078	1470441310	408117275	781247500	0	1929965	71582264	402332	29917539	6712941	0.01327	0.98673	0.761861	0.131652	0.03654	0.069947	0.893513	0.893508	0.026254	0.902624	0.176891	0.501445	0.234172
15574	8584053933	8583996291	6675043218	1156062250	262680315	490210508	0	1303823	55886814	245267	23418032	5184507	0.010365	0.989635	0.777615	0.134676	0.030601	0.057107	0.912291	0.912285	0.022798	0.828807	0.267332	0.509256	0.345321
17125	7681261191	7681204940	5178008281	1551460373	322131891	629604395	0	1986946	46245320	359869	16932154	7148336	0.020811	0.979189	0.674114	0.201981	0.041938	0.081967	0.876095	0.876089	0.041195	0.974857	0.220702	0.402717	0.162724
18519	5187601390	5187561022	3909990475	665767375	217789132	394014040	0	1118144	31582152	227599	13183775	3062800	0.016971	0.983029	0.753724	0.128339	0.041983	0.075954	0.882063	0.882057	0.034194	0.914739	0.183305	0.519544	0.178056
22056	5192934493	5192869659	3130797626	630336321	218784960	1212950752	0	1300800	25586700	252457	10179450	3074659	0.0242	0.9758	0.602903	0.121385	0.042132	0.23358	0.724288	0.724279	0.048379	0.984119	0.165326	0.48984	0.152781
22077	7188172828	7188123000	5404163634	972398782	252410988	559149596	0	1903492	42002092	311445	16103477	5555410	0.018973	0.981027	0.751818	0.135279	0.035115	0.077788	0.887097	0.887091	0.043354	0.886922	0.215372	0.485042	0.228535
22325	3440988392	3440946583	2684892662	409408019	110583407	236062495	0	658895	20834772	113274	8463469	2395667	0.013207	0.986793	0.780277	0.118981	0.032137	0.068604	0.899259	0.899248	0.030655	0.890208	0.181105	0.508858	0.220172
22367	4142899002	4142861402	3293216822	516793523	118318600	214532457	0	1045964	26325211	130068	10456860	3086813	0.012286	0.987714	0.794914	0.124743	0.02856	0.051784	0.919657	0.919648	0.038214	0.835024	0.265417	0.524945	0.279884
22477	14210252065	14210162246	10449653581	1891732343	642279005	1226497317	0	2901440	84529862	635129	33646989	9665629	0.018527	0.981473	0.735365	0.133125	0.045199	0.086311	0.86849	0.868485	0.033185	0.891818	0.22636	0.514244	0.270684
22724	4834528115	4834495599	3912796042	533134051	128214610	260350896	0	734273	31019145	126096	13015669	2562831	0.009595	0.990405	0.809349	0.110277	0.026521	0.053853	0.919626	0.91962	0.023124	0.871763	0.176628	0.55794	0.153825
22751	4260117279	4260081873	3060528347	673684699	220656140	305212687	0	1168478	25124035	200312	9511469	3413912	0.020626	0.979374	0.71842	0.158139	0.051796	0.071645	0.876559	0.876552	0.044441	0.891651	0.211959	0.49125	0.244077
22767	6343106232	6343058730	4683672025	980144115	253612897	425629693	0	1597706	37926319	297120	14723621	4887014	0.019781	0.980219	0.738393	0.154522	0.039983	0.067102	0.892916	0.892909	0.040424	0.917686	0.224458	0.455958	0.228013
22778	3301235702	3301214730	2499759565	487549776	157881618	156023771	0	981868	20017505	215792	8034455	2263742	0.026156	0.973844	0.757224	0.147688	0.047825	0.047263	0.904912	0.904906	0.046757	0.840205	0.273659	0.486697	0.3328
23124	13220761529	13220598242	10432191130	1553608635	486364946	748433531	0	2139028	86778048	359276	36776653	7569388	0.009675	0.990325	0.789086	0.117514	0.036788	0.056611	0.9066	0.906589	0.024056	0.784314	0.220369	0.603409	0.377814
23329	816836793	816828694	618614713	125089561	36924296	36200124	0	230595	5017772	40798	1938995	697600	0.020607	0.979393	0.757337	0.153141	0.045204	0.044318	0.910478	0.910469	0.043937	0.960918	0.174912	0.465402	0.126599
23401	4877647944	4877589518	3294524045	666566292	222278763	694220418	0	1155005	28131056	256725	11666940	2853163	0.021531	0.978469	0.675441	0.136659	0.045571	0.142329	0.8121	0.81209	0.039439	0.907518	0.186376	0.501442	0.185309
23423	4261070517	4261037663	3164746792	628892361	201005957	266392553	0	914627	26728908	155906	10471477	3263876	0.01467	0.98533	0.742717	0.147591	0.047173	0.062518	0.890309	0.890302	0.033086	0.858049	0.248014	0.482161	0.300728
23437	3825892423	3825854946	2951002396	479454959	136105947	259291644	0	864835	24374135	144060	9845909	2656643	0.01442	0.98558	0.771331	0.12532	0.035575	0.067774	0.896651	0.896642	0.034266	0.816591	0.234832	0.545051	0.32274
24442	3309125822	3309097805	2323749631	457921453	126813946	400612775	0	623798	18991304	115174	7663473	2074535	0.014806	0.985194	0.702231	0.138383	0.038323	0.121064	0.840613	0.840606	0.031802	0.896585	0.209735	0.60174	0.201254
24489	4757309171	4757282366	3734673338	614443146	121941511	286224371	0	1334974	28063808	175630	10152825	4292873	0.017004	0.982996	0.785043	0.129158	0.025633	0.060166	0.914202	0.914197	0.045409	0.868682	0.235553	0.493273	0.245844
24499	5722704541	5722659352	4426188295	746331737	187137683	363001637	0	1126194	35635418	171048	13782278	4373239	0.012259	0.987741	0.77345	0.130417	0.032701	0.063432	0.903866	0.903859	0.030635	0.878374	0.215935	0.488264	0.272671
24554	5912902085	5912855307	4474326663	685159340	202237751	551131553	0	1071665	36836337	178286	15172080	3654900	0.011614	0.988386	0.756712	0.115876	0.034203	0.093209	0.872588	0.872581	0.02827	0.876817	0.204793	0.52394	0.220989
24579	2972678965	2972661792	2169623883	569668277	109502418	123867214	0	719808	18875305	118542	7153274	2524275	0.016302	0.983698	0.729859	0.191636	0.036836	0.041669	0.921495	0.921489	0.036734	0.985522	0.295328	0.416178	0.2352
24745	1168421328	1168410442	813257382	178830513	62628118	113694429	0	393895	6624080	87298	2617240	800403	0.032278	0.967722	0.696037	0.153055	0.053601	0.097307	0.849092	0.849084	0.056127	1.0691	0.147542	0.477737	0.06995
24855	9187992220	9187931197	6581435619	1661055352	278167261	667272965	0	1336463	57336791	306186	22803648	6316553	0.013249	0.986751	0.716313	0.180787	0.030275	0.072625	0.8971	0.897094	0.022778	0.807144	0.234593	0.520743	0.276238
24893	10412126865	10412018748	7313996828	1619906258	352304262	1125811400	0	2324980	58189502	420882	23365779	6606843	0.017694	0.982306	0.702457	0.15558	0.033836	0.108126	0.858038	0.858029	0.03842	0.837524	0.250288	0.498375	0.307195
25042	2444358267	2444338059	1602305313	433274624	108436229	300321893	0	635366	13903489	111329	5077738	2068354	0.021455	0.978545	0.655517	0.177256	0.044362	0.122864	0.832773	0.832767	0.043701	0.970963	0.192531	0.415961	0.137209
25087	3985188916	3985161976	3063590780	591513916	112410185	217647095	0	848417	24772275	117185	9472172	3180102	0.01222	0.98778	0.768749	0.148429	0.028207	0.054614	0.917178	0.917172	0.033115	0.818194	0.271643	0.506207	0.282831
25121	3617355602	3617344061	2828765614	569076372	96988332	122513743	0	486747	24237220	87242	9709363	2816750	0.008905	0.991095	0.782001	0.157319	0.026812	0.033868	0.93932	0.939317	0.019687	0.842069	0.245394	0.56241	0.216674
25132	4715794535	4715756088	3533444231	638608324	169839950	373863583	0	870912	29677641	148119	11958480	3171900	0.012235	0.987765	0.749285	0.13542	0.036015	0.07928	0.884705	0.884698	0.028509	0.854754	0.2287	0.513534	0.232853
25156	5231533865	5231494283	3785361542	927800336	225173060	293159345	0	1324875	33311075	277035	13150927	3963459	0.020631	0.979369	0.723572	0.177349	0.043042	0.056037	0.900921	0.900914	0.038251	0.824817	0.254841	0.532024	0.288875
25214	4764174646	4764131726	3574224079	543477558	159520046	486910043	0	1017249	27981544	170599	11570048	2875443	0.014531	0.985469	0.750236	0.114077	0.033484	0.102203	0.864313	0.864305	0.035079	0.898309	0.206966	0.517584	0.223148
25266	5712811288	5712762745	3871701408	798242109	246456163	796363065	0	1345345	32080823	247555	12723403	3953050	0.019085	0.980915	0.677728	0.13973	0.043141	0.139401	0.817458	0.817451	0.040248	1.01783	0.132425	0.502274	0.130569
25286	1058337691	1058330881	823342306	140820486	40179121	53988968	0	220048	6548375	41083	2631377	713960	0.015373	0.984627	0.777963	0.133059	0.037965	0.051013	0.911022	0.911016	0.032511	0.859234	0.271566	0.517224	0.253628
25300	3279569889	3279523786	1955174349	467683861	180325878	676339698	0	1212206	15830371	254853	6358584	1927389	0.038536	0.961464	0.596176	0.142607	0.054985	0.206231	0.738784	0.738773	0.071128	1.01871	0.148985	0.459644	0.151748
25339	1594892717	1594872238	1013413658	250177955	85533451	245747174	0	443909	9034002	79525	3559972	1097994	0.021851	0.978149	0.63542	0.156864	0.05363	0.154086	0.792284	0.792274	0.046836	0.98463	0.17819	0.507072	0.106
25351	1962587762	1962579530	1462640315	297267871	58292265	144379079	0	359864	12102298	48215	4509520	1482805	0.010579	0.989421	0.745264	0.151468	0.029702	0.073566	0.896732	0.896728	0.028877	0.986462	0.183533	0.462862	0.095883
25429	1147845305	1147835103	826908668	167731357	51991408	101203670	0	291209	6835855	61231	2748939	747915	0.021789	0.978211	0.720407	0.146128	0.045295	0.088169	0.866536	0.866528	0.04086	0.912298	0.178756	0.485833	0.152471
25559	3810779389	3810742228	2800694223	527017366	165018594	318012045	0	936457	22764827	181399	9330047	2330559	0.019072	0.980928	0.734947	0.138298	0.043304	0.083451	0.873245	0.873236	0.039511	0.866212	0.243334	0.52251	0.246316
25603	2107793644	2107768324	1354457367	390599853	113856546	248854558	0	712454	11909195	146218	4667095	1496788	0.030378	0.969622	0.642603	0.185314	0.054018	0.118065	0.827917	0.827907	0.056447	0.995787	0.197085	0.487336	0.129783
25640	941945089	941939667	682538774	163158942	39041299	57200652	0	230293	5896268	40603	2228423	783398	0.017894	0.982106	0.72461	0.173216	0.041448	0.060726	0.897826	0.897821	0.037589	0.850605	0.282885	0.486503	0.226941
25642	3965550577	3965531080	3105723213	609610892	100855786	149341189	0	654280	25987158	137155	10595353	2602318	0.012779	0.987221	0.78318	0.153727	0.025433	0.03766	0.936907	0.936902	0.024559	0.815286	0.281696	0.527479	0.304023
25661	4698848553	4698818513	3784871425	657669415	99575961	156701712	0	725693	31960326	117340	13162832	3037219	0.008836	0.991164	0.805494	0.139965	0.021192	0.033349	0.945459	0.945453	0.022202	0.848843	0.244675	0.460049	0.194303
25704	2173785630	2173761944	1462501268	282573188	81738004	346949484	0	545513	11980716	114170	4823738	1336426	0.023121	0.976879	0.672797	0.129993	0.037602	0.159608	0.80279	0.802781	0.04355	0.913897	0.212937	0.528596	0.162322
25736	5339272888	5339231739	3784849570	936406125	203883139	414092905	0	1228495	32292354	302648	13056149	3504484	0.022655	0.977345	0.708875	0.175382	0.038186	0.077557	0.884257	0.884251	0.036649	0.891427	0.231575	0.549225	0.184556
25748	3275760472	3275734741	2341158988	594222096	106245780	234107877	0	564133	20092201	113934	8043226	2192259	0.013967	0.986033	0.714697	0.181401	0.032434	0.071467	0.896099	0.896091	0.02731	0.837868	0.267274	0.493936	0.261813
25771	1297049575	1297042515	917089761	217510092	58788133	103654529	0	353401	7774849	76370	3085502	974372	0.024153	0.975847	0.707062	0.167697	0.045325	0.079916	0.874759	0.874754	0.043478	1.02307	0.156535	0.449175	0.096452
25804	5553328854	5553288361	4295564807	866501772	183341508	207880274	0	839035	36097468	162693	14960173	3361748	0.010758	0.989242	0.773517	0.156034	0.033015	0.037434	0.929551	0.929545	0.022716	0.809409	0.282238	0.509771	0.36455
25870	11097809502	11097705511	8572103770	1283712196	420822018	821067527	0	1885621	69859063	265780	29669837	6163308	0.008878	0.991122	0.772421	0.115674	0.03792	0.073985	0.888095	0.888087	0.026282	0.979022	0.131255	0.506741	0.193137
25882	3124353695	3124332765	2529851326	383593317	74317815	136570307	0	510451	20592690	98233	8555408	1874155	0.011352	0.988648	0.809725	0.122776	0.023787	0.043712	0.932501	0.932495	0.024188	0.821266	0.25605	0.503658	0.254613
25911	1617680943	1617671064	1165641080	253027984	72493693	126508307	0	438349	9523827	93078	3665587	1298188	0.024764	0.975236	0.720567	0.156415	0.044814	0.078204	0.876982	0.876977	0.044001	0.889083	0.22129	0.516616	0.203469
25998	9972395186	9972337980	7989725232	1216240168	285645374	480727206	0	1567521	64440917	334642	27047497	6018468	0.012221	0.987779	0.801189	0.121961	0.028644	0.048206	0.92315	0.923145	0.023747	0.85256	0.258177	0.527338	0.247719
26106	8330964699	8330898642	5754839346	1590251574	391625941	594181781	0	2473823	51345846	571844	20014247	6374468	0.027778	0.972222	0.690783	0.190886	0.047009	0.071323	0.881669	0.881662	0.045965	0.874671	0.245997	0.516538	0.238259
26120	5148224419	5148178343	3623077687	812782035	182613433	529705188	0	938724	31010080	137524	12063360	3747074	0.011272	0.988728	0.703759	0.157878	0.035471	0.102892	0.861637	0.861629	0.029382	0.844712	0.281827	0.483939	0.315717
26128	4551061313	4551028935	3132612487	807937384	174811769	435667295	0	1084158	27117081	185840	10146025	3816099	0.017987	0.982013	0.688331	0.177529	0.038411	0.095729	0.865859	0.865853	0.038444	0.863345	0.254271	0.461946	0.271403
26131	3929230775	3929187530	3019897893	554794162	149574471	204921004	0	1303291	24468642	270327	9761062	2875788	0.026948	0.973052	0.768581	0.141198	0.038068	0.052154	0.909779	0.909769	0.05057	0.946568	0.213769	0.442829	0.192287
26152	2014476916	2014461555	1419352028	333031027	87727788	174350712	0	618513	11523377	143846	4461110	1484487	0.031237	0.968763	0.704581	0.16532	0.043549	0.08655	0.869901	0.869895	0.05094	0.933563	0.216965	0.492093	0.166927
26156	3000860894	3000838553	2266941915	480424234	85563444	167908960	0	584745	18577444	106075	7369862	2118076	0.014189	0.985811	0.755436	0.160097	0.028513	0.055954	0.915533	0.915526	0.030516	0.860791	0.281449	0.482401	0.293917
26230	4654014552	4653978566	3601973720	575085217	140474811	336444818	0	1153745	29330900	178583	11522456	3511235	0.015262	0.984738	0.773956	0.123569	0.030184	0.072292	0.897524	0.897517	0.037847	0.881963	0.217295	0.457799	0.211503
26233	963831688	963820919	709626189	128556081	41914206	83724443	0	249291	5813707	45926	2264386	738385	0.019879	0.980121	0.736264	0.133382	0.043488	0.086867	0.869645	0.869636	0.041117	1.00845	0.157959	0.456352	0.087928
26265	3569581794	3569539877	2708812478	490282049	129413318	241032032	0	782689	22534778	110376	8983124	2616323	0.012138	0.987862	0.758869	0.137352	0.036255	0.067525	0.89622	0.89621	0.033567	0.9161	0.154987	0.518716	0.141301
26325	3022936767	3022916892	2424384932	404219476	89393802	104918682	0	570982	19917926	118240	8366057	1761596	0.013936	0.986064	0.802002	0.133718	0.029572	0.034708	0.93572	0.935714	0.027868	0.850095	0.260756	0.482894	0.235941
26340	4102723020	4102699575	3105350867	728538391	99644485	169165832	0	753945	26750004	90837	9978981	3708872	0.009021	0.990979	0.756904	0.177575	0.024288	0.041233	0.93448	0.934474	0.027412	0.821958	0.281917	0.493047	0.351513
26349	4108736762	4108706564	2984640590	696368729	157096697	270600548	0	877994	24959542	174967	9848200	2927616	0.017456	0.982544	0.726419	0.169486	0.038235	0.06586	0.895905	0.895898	0.033981	0.846401	0.301156	0.482951	0.275083
26376	2667818949	2667803184	1803509513	506027671	127954142	230311858	0	798445	15885176	131853	5746372	2485377	0.022431	0.977569	0.676028	0.18968	0.047962	0.08633	0.865707	0.865702	0.047858	0.995589	0.255227	0.431773	0.133749
26395	2076445163	2076438420	1583950515	308565754	55144452	128777699	0	314110	13336663	53332	5273373	1502605	0.010012	0.989988	0.762821	0.148603	0.026557	0.062019	0.911424	0.911421	0.02301	0.996278	0.189671	0.425452	0.073765
26423	5472859831	5472824644	3927500143	849594351	228167214	467562936	0	1529289	32438304	312144	12536798	4140072	0.024293	0.975707	0.717637	0.155239	0.041691	0.085434	0.872875	0.87287	0.045022	0.942672	0.226246	0.472033	0.206597
26434	2223544997	2223533221	1572773504	378616944	97774557	174368216	0	560812	13508714	116809	5191006	1750385	0.022007	0.977993	0.707331	0.170277	0.043973	0.078419	0.877608	0.877603	0.03986	0.916712	0.250645	0.476516	0.234302
26440	1625937794	1625918304	1004450917	222427582	63076468	335963337	0	370950	8555412	77564	3423950	1007837	0.022152	0.977848	0.617775	0.136801	0.038794	0.20663	0.754576	0.754567	0.041557	0.97556	0.199956	0.472868	0.119409
26448	950755016	950750958	711503347	152054709	38980651	48212251	0	180314	6107025	31612	2361208	749779	0.013211	0.986789	0.748359	0.159931	0.041	0.05071	0.90829	0.908287	0.028679	0.979034	0.216338	0.449678	0.127192
26538	2126060605	2126046601	1479455643	312692946	91718276	242179736	0	435272	12170431	85812	4746413	1505180	0.017758	0.982242	0.695872	0.147077	0.04314	0.113911	0.842949	0.842943	0.03453	0.906863	0.236282	0.478602	0.206362
26540	4254983348	4254949766	3285676995	644111914	135670549	189490308	0	926357	27815377	189844	11087270	3130951	0.016834	0.983166	0.772201	0.151379	0.031885	0.044534	0.923581	0.923573	0.03223	0.860407	0.213291	0.570647	0.240139
26542	12235919316	12235859087	10070641397	1441182117	306950410	417085163	0	1938713	81095201	318418	33999870	7634039	0.009278	0.990722	0.823043	0.117783	0.025086	0.034087	0.940827	0.940822	0.023348	0.850782	0.268304	0.511625	0.31337
26562	3728434291	3728409864	2827558867	572838144	121706578	206306275	0	812943	23462910	145491	9262289	2806215	0.015465	0.984535	0.758382	0.153641	0.032643	0.055334	0.912023	0.912017	0.033488	0.935183	0.221779	0.489341	0.158312
26597	5834407006	5834363574	3722512559	1265320904	309736078	536794033	0	1549767	35140158	298241	13125911	4999246	0.022217	0.977783	0.638032	0.216874	0.053088	0.092006	0.854906	0.8549	0.04224	1.07687	0.188732	0.416268	0.121227
26616	1263502728	1263495302	890982611	202644152	57092771	112775768	0	279686	7761581	39493	2884399	1054146	0.013507	0.986493	0.705173	0.160384	0.045186	0.089257	0.865557	0.865552	0.034781	0.984074	0.200913	0.461522	0.110564
26643	2511955547	2511938311	1898471999	321549922	99517318	192399072	0	490306	16181646	91418	6480706	1769713	0.01391	0.98609	0.75578	0.128009	0.039618	0.076594	0.883788	0.883782	0.029409	0.915736	0.208324	0.461529	0.188921
26647	3826781526	3826753988	2877306909	506723152	154211690	288512237	0	1121688	23386981	246285	9490913	2643127	0.025293	0.974707	0.751892	0.132416	0.040298	0.075393	0.884308	0.884302	0.045767	1.0038	0.16327	0.486887	0.088526
26701	6809566248	6809517831	4911003658	1003974360	261489704	633050109	0	2082073	40765507	388366	16123982	4972889	0.02352	0.97648	0.721197	0.147437	0.038401	0.092965	0.868634	0.868628	0.048593	0.976726	0.199728	0.443367	0.144478
26704	1109741136	1109737056	789664547	232953778	39852987	47265744	0	242753	7193851	50310	2679256	999736	0.018432	0.981568	0.711578	0.209918	0.035912	0.042592	0.921496	0.921493	0.032643	0.897435	0.2903	0.445892	0.204397
26711	5158473495	5158427298	3991265913	745067884	155147372	266946129	0	1023456	32840530	138092	12184013	5088978	0.011207	0.988793	0.773737	0.144437	0.030076	0.05175	0.918174	0.918166	0.030223	0.875489	0.218159	0.482685	0.248702
26721	4863443001	4863418350	3476452106	924498608	151580322	310887314	0	923031	31173618	137155	11407719	4509705	0.01188	0.98812	0.714817	0.190092	0.031167	0.063924	0.904909	0.904904	0.028758	0.845434	0.254911	0.476654	0.251228
26793	2610041899	2610027814	1754709130	587235640	80161549	187921495	0	358021	17001708	49174	6206698	2492044	0.00786	0.99214	0.672295	0.224992	0.030713	0.072	0.897287	0.897282	0.020624	0.86252	0.24635	0.484269	0.216122
26812	4231155731	4231129321	3196417272	565785414	190253562	278673073	0	1008880	26156895	169436	9816744	3165186	0.016967	0.983033	0.755453	0.13372	0.044965	0.065863	0.889172	0.889167	0.037138	0.917954	0.214131	0.493561	0.170721
26814	738817525	738810815	539337925	119998291	30086802	49387797	0	192871	4590419	42785	1799763	554002	0.023221	0.976779	0.730008	0.162421	0.040723	0.066848	0.892429	0.892421	0.040322	1.00778	0.206783	0.494848	0.141018
26871	2466482620	2466471272	1873411132	369123567	69054822	154881751	0	567984	15420853	65685	5717985	2206026	0.011357	0.988643	0.759551	0.149657	0.027997	0.062795	0.909208	0.909204	0.035524	0.918404	0.216787	0.482056	0.182689
26928	10355245180	10355184686	7624614364	1768264399	356421726	605884197	0	2278983	67407951	484954	26328484	8219425	0.018086	0.981914	0.736309	0.170761	0.03442	0.05851	0.90707	0.907065	0.032703	0.859595	0.250715	0.467593	0.238026
26946	1843656525	1843644644	1310232465	311714905	85597607	136099667	0	479432	11168009	89538	4143444	1574568	0.021152	0.978848	0.710675	0.169075	0.046428	0.073821	0.879751	0.879745	0.041162	0.98477	0.215723	0.446779	0.141457
27025	1515899203	1515892915	1062245455	314288152	58424952	80934356	0	307645	9560501	57701	3517292	1383674	0.01614	0.98386	0.700739	0.207329	0.038542	0.053391	0.908068	0.908064	0.031176	0.851131	0.302567	0.468807	0.30036
27055	5104259624	5104217609	3665562795	796800710	241915258	399938846	0	1758776	30180468	337598	11634676	4112591	0.028198	0.971802	0.718144	0.156106	0.047395	0.078355	0.87425	0.874243	0.055066	1.03272	0.176076	0.462206	0.121007
27064	3523417926	3523403154	2558776166	610550330	142153670	211922988	0	695715	21994316	118687	8282687	2981092	0.014127	0.985873	0.726223	0.173284	0.040346	0.060147	0.899507	0.899503	0.030662	0.92401	0.187542	0.445221	0.147187
27083	1221570861	1221546507	741757268	135154265	57868334	286766640	0	316041	6003249	67506	2428852	667432	0.027042	0.972958	0.607228	0.110642	0.047373	0.234757	0.71787	0.717856	0.050012	1.0451	0.133903	0.48767	0.073747
27113	4942977168	4942952606	3814562818	691890606	145369456	291129726	0	773470	32305125	158810	13253304	3245946	0.011841	0.988159	0.771717	0.139975	0.029409	0.058898	0.911693	0.911688	0.023383	0.856154	0.215825	0.511359	0.196713
27151	8701848819	8701788362	6930322727	944358129	268366611	558740895	0	1571510	56225374	324248	23849218	4982828	0.013413	0.986587	0.796425	0.108525	0.03084	0.06421	0.90495	0.904943	0.02719	0.838988	0.246656	0.545524	0.25616
27160	3104802721	3104781374	1978565176	647229861	124827069	354159268	0	826729	17674030	126745	6256368	2707307	0.019856	0.980144	0.637264	0.208462	0.040205	0.114069	0.845726	0.84572	0.044686	1.0488	0.186219	0.382472	0.162319
27173	1597036240	1597017805	1156298550	249126774	68467758	123124723	0	471281	9515080	96410	3751496	1156042	0.025055	0.974945	0.724036	0.155995	0.042872	0.077097	0.880031	0.880021	0.047192	0.984756	0.169863	0.480772	0.124185
27177	1978665750	1978650080	1360361179	323295065	74964507	220029329	0	455594	11651647	99878	4569249	1421020	0.021391	0.978609	0.68752	0.163392	0.037887	0.111202	0.850912	0.850905	0.03763	0.933697	0.249157	0.470317	0.179068
27185	2017519238	2017500848	1462313402	318172248	96638558	140376640	0	563589	12120026	112228	4735889	1483934	0.023149	0.976851	0.724814	0.157706	0.0479	0.069579	0.88252	0.882512	0.044434	1.00544	0.172801	0.478898	0.127282
27191	9104893056	9104836663	6791492956	1347617357	345222502	620503848	0	1913937	57478674	358994	22755627	6658919	0.015531	0.984469	0.745921	0.148011	0.037916	0.068151	0.893933	0.893927	0.032225	0.867244	0.227512	0.50139	0.258408
27193	2380033084	2380014594	1633999262	388341083	84394081	273280168	0	483244	14039063	88594	5421911	1775625	0.016077	0.983923	0.68655	0.163168	0.035459	0.114823	0.849718	0.849711	0.033276	0.904769	0.219252	0.485715	0.207293
27212	6500104672	6500063525	4622217018	1165489154	232220164	480137189	0	1372500	39761136	221652	15324674	5077774	0.014258	0.985742	0.711103	0.179304	0.035726	0.073867	0.890408	0.890402	0.033367	0.886205	0.279075	0.4898	0.239953
27236	4247589946	4247561660	2938978828	757484792	163754187	387343853	0	814151	25755407	133149	9662920	3578836	0.013592	0.986408	0.691921	0.178334	0.038553	0.091192	0.870255	0.87025	0.030642	0.945087	0.220033	0.464626	0.166519
27251	3510818984	3510789162	2398888270	625572361	170897899	315430632	0	1112860	19763564	202379	7329896	2899277	0.026868	0.973132	0.68329	0.178186	0.048678	0.089846	0.861476	0.861469	0.053307	0.901774	0.23743	0.486196	0.244043
27286	7933536971	7933464381	5038537570	1398892252	247813535	1248221024	0	1320562	44178596	203413	16560437	6107428	0.012134	0.987866	0.635099	0.176328	0.031236	0.157336	0.811427	0.81142	0.029024	0.828777	0.211896	0.532277	0.239987
27300	11853185977	11853102517	7759647658	2771129523	390245063	932080273	0	1939829	75964770	324509	26981533	12127868	0.011884	0.988116	0.654651	0.233789	0.032923	0.078636	0.888441	0.888434	0.0249	0.818339	0.283878	0.52003	0.380475
27310	6428875028	6428818134	4504691985	782029342	367922390	774174417	0	2347569	36168919	504574	14444058	4508391	0.033754	0.966246	0.700703	0.121644	0.05723	0.120423	0.822347	0.82234	0.06095	1.01666	0.158797	0.429166	0.149736
27340	4599964402	4599920715	3233033459	622781828	204854222	539251206	0	1166033	26219083	236244	10334387	3177925	0.022349	0.977651	0.702845	0.13539	0.044534	0.117231	0.838235	0.838227	0.042579	0.898117	0.214839	0.528173	0.195752
27387	2857788435	2857768982	2138957859	379506781	67635052	271669290	0	455611	18250390	67091	7262501	2113401	0.009153	0.990847	0.748471	0.132798	0.023667	0.095063	0.881269	0.881264	0.024356	0.860699	0.222687	0.51063	0.200164
27394	3338185340	3338162133	2515034847	447102806	119967904	256056576	0	736461	20290362	147195	8163382	2226522	0.017712	0.982288	0.753419	0.133937	0.035938	0.076706	0.887356	0.88735	0.035025	0.932899	0.186643	0.510208	0.126944
27405	2699393569	2699368783	2004852401	392521949	114020481	187973952	0	638829	16814485	117819	6730642	1869494	0.017204	0.982796	0.742712	0.145412	0.04224	0.069636	0.888124	0.888116	0.036602	1.02583	0.179416	0.439185	0.12987
27414	6560005752	6559943107	4662352408	915109549	265255969	717225181	0	1633954	37621414	306917	14966347	4453932	0.020095	0.979905	0.710731	0.1395	0.040436	0.109334	0.85023	0.850222	0.041624	0.910201	0.224532	0.482134	0.206319
27417	10549559686	10549449232	7625735347	1288800856	427643147	1207269882	0	2401169	60617348	387519	24942457	6404448	0.015299	0.984701	0.722856	0.122168	0.040537	0.114439	0.845024	0.845015	0.038103	0.922835	0.194035	0.501692	0.176081
27421	1118435317	1118423721	852664196	136989516	43463699	85306310	0	275477	6970253	55354	2813363	751491	0.019296	0.980704	0.76238	0.122484	0.038862	0.076274	0.884865	0.884856	0.038019	0.976112	0.17434	0.499879	0.120299
27431	5000902082	5000853335	3253229293	545862277	225217664	976544101	0	1582494	25942561	325742	10561367	2942151	0.02992	0.97008	0.650535	0.109154	0.045036	0.195275	0.759689	0.759681	0.057493	0.986562	0.140567	0.515218	0.105427
27454	8312773286	8312719588	6321070484	1263210973	280082089	448356042	0	1504616	53513742	273383	21372450	6069571	0.01263	0.98737	0.760409	0.151961	0.033693	0.053936	0.912371	0.912365	0.027348	0.896707	0.189018	0.505038	0.194518
27461	8725550590	8725456516	5877792121	1117004784	420489454	1310170157	0	2605123	47618454	562984	19765369	4970932	0.027695	0.972305	0.673637	0.128017	0.048191	0.150155	0.801654	0.801645	0.051871	0.945238	0.185731	0.489989	0.168521
27464	3678650381	3678621727	2654245776	495078556	151369099	377928296	0	867910	21890270	166964	8762532	2488742	0.018698	0.981302	0.721533	0.134583	0.041148	0.102736	0.856115	0.856109	0.038136	1.00099	0.19856	0.411526	0.158836
27471	7778359157	7778307910	5798616763	1218802944	255926095	504962108	0	1344329	49619729	222055	19753661	5824980	0.011116	0.988884	0.745486	0.156693	0.032903	0.064919	0.902178	0.902172	0.026378	0.855252	0.220675	0.481984	0.277661
27481	4757705192	4757660078	3752905098	533958921	170943364	299852695	0	1055496	29598334	173089	12054941	3077703	0.014155	0.985845	0.788813	0.112231	0.03593	0.063025	0.901045	0.901036	0.034433	0.842298	0.21761	0.547682	0.249957
27484	2257629467	2257609102	1772363206	260866766	74723685	149655445	0	577819	13918194	101353	5602300	1534028	0.01777	0.98223	0.785062	0.11555	0.033099	0.066289	0.900612	0.900604	0.039861	0.93984	0.198236	0.509545	0.182628
27493	1944687027	1944674228	1313016143	414313684	85894574	131449827	0	481937	12081699	111250	4554730	1677316	0.023843	0.976157	0.675186	0.21305	0.044169	0.067595	0.888236	0.88823	0.03836	0.913525	0.236846	0.471825	0.207597
27515	6323794224	6323759115	4747703983	871774813	240682590	463597729	0	1486417	37977588	248551	14967759	4559255	0.016335	0.983665	0.750772	0.137857	0.03806	0.07331	0.888629	0.888625	0.037665	0.975281	0.135996	0.489763	0.093633
27545	2065790673	2065769754	1481656419	273021598	114620744	196470993	0	586854	11912426	131714	4782397	1352585	0.026803	0.973197	0.717242	0.132165	0.055486	0.095108	0.849406	0.849398	0.046951	0.891756	0.204988	0.512352	0.196486
27573	3630936668	3630902580	3009533650	409022305	106835126	105511499	0	665617	24829050	105572	10495458	2183107	0.009959	0.990041	0.828867	0.11265	0.029424	0.029059	0.941517	0.941508	0.026108	0.903973	0.177181	0.514667	0.169186
27596	3594035611	3593990023	2453263322	481522571	148770929	510433201	0	932783	18868942	170277	7621606	2151171	0.021853	0.978147	0.682602	0.13398	0.041394	0.142024	0.816582	0.816571	0.047106	1.01188	0.179738	0.367043	0.114038
27621	3873692693	3873665933	2694954554	583953163	190132589	404625627	0	1453611	21575917	270699	8738465	2533624	0.030047	0.969953	0.695712	0.150749	0.049083	0.104455	0.846461	0.846455	0.063119	0.986491	0.179621	0.530241	0.101086
27635	2772975503	2772957044	1904508579	563252935	117650904	187544626	0	629876	17213329	111435	6517841	2316796	0.01681	0.98319	0.686815	0.203124	0.042428	0.067633	0.889939	0.889933	0.035301	0.897774	0.19797	0.568365	0.195377
27638	3368050131	3368027364	2414255281	477637448	116783322	359351313	0	801552	19981078	89989	7300447	3105499	0.012176	0.987824	0.716816	0.141815	0.034674	0.106695	0.858631	0.858625	0.038568	0.858371	0.224591	0.512705	0.204929
27661	3126561353	3126542746	2465088816	388994763	100387422	172071745	0	568812	20163700	110062	8342389	1920916	0.013021	0.986979	0.788439	0.124417	0.032108	0.055036	0.912856	0.912851	0.027436	0.86778	0.225444	0.520377	0.200724
27714	6376129495	6376092758	4757478561	884955688	162083899	571574610	0	1004575	40787898	150023	16246114	4498199	0.00915	0.99085	0.746143	0.138793	0.025421	0.089643	0.884936	0.884931	0.024037	0.861576	0.236587	0.472254	0.21176
27718	4663946286	4663893469	3335868870	620028564	310090697	397905338	0	2792597	26789024	905505	11069464	2929874	0.075616	0.924384	0.715254	0.132942	0.066488	0.085316	0.848196	0.848187	0.094403	0.904219	0.194011	0.539674	0.175761
27732	2587777560	2587759409	1856686977	397377385	92635653	241059394	0	518507	15543419	95475	6142294	1836989	0.015306	0.984694	0.717488	0.15356	0.035798	0.093154	0.871049	0.871043	0.032282	0.950986	0.201806	0.53724	0.13336
27745	7007036903	7006967586	5228872369	795521445	355640408	626933364	0	1442179	42951640	283503	18381029	3636077	0.015189	0.984811	0.746239	0.113533	0.050755	0.089473	0.859772	0.859763	0.032486	0.828207	0.20648	0.592505	0.311365
2816781	5820541928	5820492907	4420767753	864979350	215133730	319612074	0	1470530	36134191	256820	14013957	4518023	0.017996	0.982004	0.759518	0.148609	0.036961	0.054912	0.908127	0.908119	0.039105	0.849799	0.253794	0.534085	0.256514
